# Supplementary material for: How to Measure Human-Dog Interaction in Dog Assisted Interventions? A Scoping Review
Source: Animals (Basel). 2024 Jan 26;14(3):410. doi: 10.3390/ani14030410 (PMC10854530; doi:10.3390/ani14030410)
Supplement: Supplementary file 1 [file animals-14-00410-s001.zip]

Archive with 1 entries (1 files):
- animals-2809704-supplementary-final version.pdf
